# Supplementary material for: Teaching Trans-Centric Curricular Content Using Modified Jigsaw
Source: MedEdPORTAL. 2022 May 24;18:11257. doi: 10.15766/mep_2374-8265.11257 (PMC9127030; doi:10.15766/mep_2374-8265.11257)
Supplement: Supplementary file 1 — Activity and Materials Outline.docxFacilitator Guide.docxPresession Survey.docxPretest Questions.docxStudent Packet 1.docxStudent Packet 2.docxStudent Packet 3.docxStudent Packet 4.docxStudent Packet 5.docxSimulated Transgender Patient Interview.mp4Posttest Questions.docxPosttest Answers.docxPostsession Survey.docx [file mep_2374-8265.11257-s001.zip]

Archive with 14 entries (14 files):
- I. Student Packet 5.docx
- L. Posttest Answers.docx
- K. Posttest Questions.docx
- E. Student Packet 1.docx
- F. Student Packet 2.docx
- G. Student Packet 3.docx
- H. Student Packet 4.docx
- A. Activity and Materials Outline.docx
- B. Facilitator Guide.docx
- C. Presession Survey.docx
- D. Pretest Questions.docx
- J. Simulated Transgender Patient Interview.mp4
- M. Postsession Survey.docx
- Educational_Summary_Report_11257.pdf
